# Supplementary material for: Analysis of Protein-Protein Interactions for Intermolecular Bond Prediction
Source: Molecules. 2022 Sep 21;27(19):6178. doi: 10.3390/molecules27196178 (PMC9572624; doi:10.3390/molecules27196178)
Supplement: Supplementary file 1 [file molecules-27-06178-s001.zip]

Archive with 1 entries (1 files):
- molecules-1772606-supplement.pdf
